# Supplementary material for: Assessing Visual Fields in Patients with Retinitis Pigmentosa Using a Novel Microperimeter with Eye Tracking: The MP-3
Source: PLoS One. 2016 Nov 28;11(11):e0166666. doi: 10.1371/journal.pone.0166666 (PMC5125600; doi:10.1371/journal.pone.0166666)
Supplement: S1 File — (CSV) [file pone.0166666.s001.csv]

ID	sex	Eye	sAge	LogMAR	mTH1	mTH2	mTH3	mTH4	mTH5	mTH6	mTH7	mTH8	mTH9	mTH10	mTH11	mTH12	mTH13	mTH14	mTH15	mTH16	mTH17	mTH18	mTH19	mTH20	mTH21	mTH22	mTH23	mTH24	mTH25	mTH26	mTH27	mTH28	mTH29	mTH30	mTH31	mTH32	mTH33	mTH34	mTH35	mTH36	mTH37	mTH38	mTH39	mTH40	mTH41	mTH42	mTH43	mTH44	mTH45
1	M	L	67	0	0	0	11	0	0	0	0	0	0	1	19	0	0	15	0	0	5	0	0	0	0	0	0	9	0	0	0	7	0	0	0	9	0	0	0	5	17	0	0	0	0	11	0	0	0
1	M	L	67	0	0	0	13	0	0	0	0	1	0	7	13	0	0	9	0	0	9	0	0	0	0	0	1	9	0	0	9	9	0	0	0	1	0	0	0	9	13	0	0	0	0	15	0	0	0
2	M	R	67	0	5	13	0	0	5	0	0	0	0	0	19	0	0	19	0	0	0	9	0	0	0	1	0	9	0	0	0	0	0	0	5	13	0	0	0	0	17	3	0	0	0	13	11	0	0
2	M	R	67	0	0	9	0	0	0	0	0	0	0	0	19	0	0	17	11	0	0	13	0	0	0	5	0	5	0	0	0	0	0	0	9	15	0	0	0	9	13	1	0	0	0	17	1	0	0
3	M	L	72	0.096910013	13	5	21	0	13	11	11	21	3	17	21	0	5	23	7	1	7	17	5	5	9	0	25	15	0	1	25	15	9	7	21	19	5	0	0	15	29	9	5	0	5	25	17	3	0
3	M	L	72	0.096910013	3	3	21	1	9	11	7	23	7	13	19	0	6	25	5	0	13	19	9	3	9	9	27	15	0	5	29	17	5	5	21	19	5	0	0	19	23	2	1	5	13	27	13	0	1
4	M	R	72	0.397940009	9	17	17	5	11	9	7	19	0	3	19	5	9	19	13	1	7	19	11	9	9	11	17	11	1	0	19	19	1	1	17	23	5	1	0	11	23	9	5	7	5	23	13	0	1
4	M	R	72	0.397940009	9	11	15	0	15	9	5	15	0	1	19	5	1	15	9	0	9	19	9	9	9	9	15	9	0	1	17	19	9	9	15	19	5	1	0	0	23	11	9	9	0	21	11	0	0
5	M	L	51	0.096910013	5	1	3	0	0	0	1	25	5	9	27	0	5	25	13	1	2	5	0	1	3	1	25	13	1	9	27	13	0	0	11	0	5	1	0	0	21	9	0	1	0	21	1	1	1
5	M	L	52	0.096910013	0	3	5	1	0	0	1	19	2	0	19	7	7	23	1	1	0	3	3	0	1	1	21	0	1	5	23	0	0	0	17	13	0	1	1	0	25	5	5	1	0	23	0	0	0
6	M	R	51	0.15490196	0	1	17	5	0	0	0	17	0	5	21	0	1	23	3	0	0	21	0	5	7	3	11	1	0	5	0	5	0	0	9	15	0	5	1	0	23	1	0	0	3	13	0	5	3
6	M	R	52	0.15490196	1	1	17	5	0	0	0	21	0	11	27	0	5	27	1	0	0	25	0	7	5	5	11	9	0	9	1	5	0	0	9	19	0	9	1	0	19	5	0	0	9	19	0	5	5
7	M	R	46	0.397940009	11	19	27	23	21	13	3	27	7	11	27	11	9	29	13	13	11	27	15	11	7	15	27	15	9	9	19	27	9	7	27	27	13	9	5	7	27	25	11	11	19	23	13	5	7
7	M	R	46	0.397940009	11	15	27	21	17	7	9	27	13	9	27	13	13	27	19	9	17	27	11	11	11	13	31	21	13	15	25	27	13	13	23	27	11	7	2	19	23	17	13	13	17	27	19	9	7
8	F	L	68	0.15490196	13	17	17	0	23	23	5	19	0	5	17	3	7	19	4	13	0	21	15	17	9	5	23	0	3	5	25	23	0	0	27	13	0	0	0	13	27	1	0	13	25	25	0	0	13
8	F	L	68	0.15490196	13	15	5	5	23	25	9	13	0	5	23	9	11	17	0	0	0	19	13	17	13	9	27	0	0	0	23	23	9	1	23	13	0	0	0	0	25	13	9	13	23	23	0	1	0
9	F	R	68	0.15490196	0	9	17	9	19	19	9	23	0	5	19	1	7	25	1	0	5	27	9	13	9	5	17	0	0	0	15	25	0	0	23	27	1	0	4	0	19	19	9	0	9	27	0	2	3
9	F	R	68	0.15490196	3	13	17	7	21	19	9	21	0	0	21	0	13	21	0	1	0	23	0	9	13	3	21	0	0	0	15	23	1	0	25	19	0	0	1	0	25	21	0	5	7	25	0	0	0
10	M	L	43	0.15490196	19	17	17	19	19	21	19	19	19	21	13	17	19	17	19	23	23	19	19	17	19	19	19	23	19	21	15	19	19	19	19	19	17	21	21	19	11	17	19	17	19	9	15	19	19
10	M	L	43	0.15490196	17	19	17	19	19	19	19	19	21	17	15	19	19	13	19	19	21	21	19	19	17	19	17	19	19	19	19	19	17	17	19	17	17	23	19	19	5	17	17	17	17	5	19	21	17
11	M	R	43	1	11	13	15	19	15	17	17	15	19	15	9	13	15	9	13	15	21	19	15	13	13	13	17	19	23	13	15	13	13	13	19	13	13	21	17	15	2	19	17	13	19	0	17	21	19
11	M	R	43	1	13	15	19	17	13	17	19	9	19	15	11	15	13	13	13	17	19	19	13	13	15	13	19	15	19	17	9	19	13	15	19	7	15	23	23	19	0	17	13	13	19	5	17	23	21
12	F	L	35	-0.079181246	13	2	13	5	9	7	13	23	5	9	17	9	0	19	9	0	0	13	9	13	11	0	27	7	7	11	27	11	5	0	21	17	1	0	0	7	27	11	5	0	0	27	9	1	0
12	F	L	35	-0.079181246	11	0	13	5	9	5	13	23	5	5	21	13	9	19	13	0	1	9	6	11	11	3	25	5	5	13	27	9	0	0	23	19	0	0	0	1	21	13	0	0	0	27	7	0	0
14	M	L	35	0.15490196	15	9	13	9	13	15	17	13	1	15	23	13	9	25	9	7	13	9	9	13	9	7	21	13	9	9	23	25	13	11	27	19	9	9	5	9	25	11	13	13	15	23	15	0	7
14	M	L	35	0.15490196	13	5	13	5	5	15	9	13	13	13	25	9	9	27	13	5	9	9	9	9	9	9	21	9	9	9	25	19	13	9	25	19	5	9	5	9	25	9	11	9	11	25	9	0	7
15	M	R	35	0.15490196	9	13	19	9	9	7	13	17	5	7	25	0	5	23	11	7	9	23	3	9	13	9	13	13	9	9	17	23	3	0	23	23	9	9	0	15	23	13	0	5	9	17	9	0	11
15	M	R	35	0.15490196	11	15	15	11	15	11	13	17	11	13	23	9	11	21	13	5	9	25	9	9	9	13	15	13	7	15	15	27	5	1	25	23	9	11	0	13	23	13	7	13	11	23	9	0	9
17	M	R	78	0.15490196	17	13	9	0	17	9	0	0	0	15	13	9	17	13	13	0	0	13	1	19	13	17	9	0	0	0	13	15	1	5	1	13	9	0	0	1	15	4	9	17	0	19	0	0	0
17	M	R	78	0.15490196	5	19	15	1	5	9	0	0	0	13	5	9	13	15	13	0	0	7	7	11	13	19	15	0	0	13	13	15	5	9	9	17	3	0	0	13	19	5	1	13	0	15	0	0	0
18	F	L	41	-0.079181246	7	11	11	9	9	3	0	23	1	15	27	3	1	25	9	3	3	7	9	5	0	9	25	5	5	1	27	13	5	7	23	15	1	3	5	1	31	5	0	5	9	27	5	5	2
18	F	L	41	-0.079181246	7	9	5	5	5	3	0	19	1	7	27	1	1	17	9	9	5	1	9	1	1	0	23	0	0	1	27	9	4	0	21	17	9	5	3	3	31	1	5	1	5	31	0	5	5
19	F	R	41	0.15490196	1	5	15	11	9	7	3	23	3	0	19	0	0	25	9	9	1	27	1	1	1	2	9	0	0	1	19	17	0	0	9	29	1	0	5	2	17	5	5	0	9	17	0	1	0
19	F	R	41	0.15490196	5	11	3	11	9	5	3	17	3	1	19	1	5	19	5	5	1	27	1	9	2	1	0	0	1	3	17	19	1	5	9	25	1	0	0	5	21	9	1	5	9	25	5	3	5
20	M	L	37	0.301029996	13	0	7	1	9	15	11	9	4	13	13	7	9	17	7	0	11	7	11	11	11	9	11	9	0	5	15	13	9	5	9	13	5	5	0	11	19	9	5	9	0	17	13	0	5
20	M	L	37	0.301029996	15	7	7	9	13	11	13	7	0	13	15	13	7	9	5	0	11	11	9	9	11	9	9	9	0	5	15	7	9	5	13	13	3	0	0	5	11	9	9	7	0	17	7	0	1
22	F	L	57	-0.079181246	7	0	1	11	1	0	9	15	3	0	19	13	0	25	0	2	1	4	0	9	7	0	23	5	5	9	27	19	4	9	27	11	0	2	1	1	27	9	9	2	9	27	7	1	7
22	F	L	57	-0.079181246	9	0	9	9	5	3	9	21	9	4	19	9	5	27	0	0	5	11	0	9	7	1	23	0	5	9	27	19	5	9	21	9	0	3	0	0	19	13	6	0	9	21	5	0	13
23	F	R	57	-0.079181246	15	17	7	0	9	9	3	17	5	13	25	13	15	21	7	13	9	23	15	11	11	13	13	7	5	11	19	25	9	7	17	27	15	0	5	11	23	0	13	13	9	23	7	0	0
23	F	R	57	-0.079181246	13	17	19	3	13	9	7	23	11	13	23	13	15	27	11	11	9	27	13	13	13	13	17	9	5	13	21	19	11	9	17	31	15	7	9	13	25	11	13	15	9	25	11	5	3
24	F	L	28	0.096910013	17	9	13	15	13	13	15	19	11	11	15	13	13	17	11	9	9	9	11	15	13	5	15	13	11	13	15	17	13	1	13	15	13	9	1	9	19	15	13	11	11	19	15	0	13
24	F	L	28	0.096910013	15	9	13	13	15	15	17	15	9	15	19	15	11	19	7	0	15	15	15	9	15	9	17	13	9	15	19	13	15	9	19	15	11	9	0	11	17	17	15	13	13	23	13	9	13
25	F	R	28	0.045757491	19	17	17	17	17	17	11	23	15	15	19	13	13	15	17	15	19	21	13	15	15	15	15	17	11	17	15	17	13	11	17	13	9	13	7	19	27	15	11	17	13	19	15	15	13
25	F	R	28	0.045757491	15	15	13	13	17	19	13	19	13	15	17	15	13	13	17	13	13	19	15	13	13	15	15	19	1	15	15	19	13	5	17	17	13	13	9	15	25	15	13	13	15	19	13	11	13
26	F	R	26	-0.079181246	27	27	27	7	23	19	0	27	15	25	27	23	27	21	23	17	5	27	27	13	13	25	23	7	0	25	23	27	9	11	23	27	23	0	5	23	27	17	15	13	9	27	23	7	0
26	F	R	26	-0.079181246	25	23	19	9	19	13	0	21	17	27	19	17	19	23	25	21	13	27	23	9	13	25	23	23	0	23	29	23	0	0	23	23	21	0	7	27	29	17	13	13	2	27	25	7	0
27	M	L	37	-0.176091259	29	27	27	29	27	31	29	27	27	29	31	27	27	27	27	23	25	29	31	25	27	27	27	25	27	29	29	29	23	25	27	31	23	23	21	29	27	29	27	23	29	27	31	23	29
27	M	L	37	-0.176091259	29	29	31	29	27	29	29	27	27	29	27	29	27	32	27	25	27	27	27	25	29	27	27	27	27	29	31	29	21	23	27	29	27	25	23	27	27	29	27	23	27	27	27	23	27
28	M	R	37	-0.176091259	31	31	31	29	31	29	29	31	27	27	31	27	29	31	29	27	29	23	29	29	27	31	29	29	23	25	31	31	27	27	31	31	27	27	23	29	31	31	27	27	31	27	27	25	27
28	M	R	37	-0.176091259	31	31	29	29	31	31	31	29	27	29	29	27	29	29	29	27	31	29	29	29	29	31	31	28	23	27	32	31	27	25	29	31	27	23	25	31	29	19	27	29	31	27	27	25	27
29	F	L	20	-0.079181246	17	15	27	13	13	15	19	31	13	25	31	13	11	29	15	5	13	27	13	9	11	9	31	23	13	17	29	23	0	0	27	27	9	11	9	23	31	15	9	3	19	31	23	13	13
29	F	L	21	-0.079181246	19	13	27	11	11	13	19	31	15	27	29	15	11	30	13	7	15	27	13	9	11	3	31	23	9	17	31	23	5	0	27	27	13	11	7	23	23	15	9	5	15	25	21	5	11
30	F	R	20	-0.079181246	17	19	29	15	17	15	0	31	15	19	29	15	17	29	27	15	17	29	15	13	15	19	27	27	13	19	31	25	9	9	19	29	17	15	9	25	19	15	9	13	13	27	27	11	15
30	F	R	21	-0.079181246	13	15	27	15	15	13	9	29	11	15	19	9	13	27	23	9	19	31	11	15	15	15	27	19	9	15	27	27	13	9	23	31	15	9	9	21	27	19	5	13	13	31	23	9	9
32	M	R	45	-0.079181246	21	19	27	27	21	19	23	27	27	27	19	25	23	17	27	23	27	23	23	19	17	23	25	27	27	29	21	21	23	23	23	25	21	29	23	27	19	19	23	19	23	27	29	23	23
32	M	R	45	-0.079181246	27	23	25	27	21	23	29	25	27	27	23	27	27	21	27	27	29	27	25	23	19	25	27	29	29	29	23	15	23	23	19	23	23	29	27	29	23	21	23	21	27	17	27	27	27
33	M	L	66	0	19	9	27	0	0	0	13	27	1	23	27	5	9	27	0	0	17	23	9	6	4	0	29	21	1	7	27	23	0	0	23	25	0	0	0	23	23	5	3	0	4	23	23	0	0
33	M	L	66	0	21	7	27	5	0	0	9	29	0	23	27	5	5	27	0	0	17	25	13	0	4	0	29	19	0	13	29	25	0	0	27	23	0	0	0	23	29	9	3	0	0	29	21	0	2
34	M	R	66	-0.079181246	0	13	27	17	9	9	0	27	0	1	23	0	1	21	9	0	13	27	0	7	1	1	27	19	0	4	19	23	0	0	27	23	13	7	0	5	27	23	0	5	1	23	17	0	0
34	M	R	66	-0.079181246	5	15	27	17	9	13	3	27	0	9	29	0	0	29	19	3	13	27	0	0	7	5	27	17	0	3	23	27	0	0	25	27	1	1	0	13	27	21	0	0	0	23	15	0	0
[truncated: 92 more columns]
